# Supplementary material for: Targeting the CK1α/CBX4 axis for metastasis in osteosarcoma
Source: Nat Commun. 2020 Feb 28;11:1141. doi: 10.1038/s41467-020-14870-4 (PMC7048933; doi:10.1038/s41467-020-14870-4)
Supplement: Supplementary file 3 — Supplementary Data 1 [file 41467_2020_14870_MOESM3_ESM.xlsx]

## Sheet: Sheet1
Number	Age（1=<20 year old, 0=≥20 year old）	Sex（1=male，0=female）	Survial time (months)	Survival（0=survival, 1=death）	Tumor size（1=<8cm, 0=≥8cm	Metastasis（0=no, 1=yes）	TNM stage
J51300	1	1	36	1	0	1	IVA
J52811	1	1	57	0	1	0	IIA
J55480	1	1	67	0	1	0	IIA
J56098	0	1	21	1	1	1	IVA
J56565	1	0	37	1	1	0	IIA
J58680	1	1	37	0	1	0	IIA
J58960	1	1	3	1	0	1	IVA
J60204	1	1	36	0	0	1	IVA
J63057	1	1	36	0	1	0	IIA
J63179	1	1	34	1	0	1	IVA
J65639	0	1	35	0	0	0	IIB
J66932	1	0	34	0	0	0	IIB
J67524	1	1	54	0	0	0	IIB
J68246	1	0	89	0	1	1	IVA
J69042	1	0	56	0	1	1	IVA
J69818	1	1	78	0	1	1	IVA
J69924	1	0	34	0	1	0	IIA
J70165	0	1	23	0	0	0	IIB
J70425	1	0	42	0	0	1	IVA
J72345	1	1	27	0	1	0	IIA
J73177	0	0	32	0	1	0	IIA
J73515	0	1	21	0	0	0	IIB
J73664	1	1	49	1	1	0	IIA
J73730	0	0	45	0	0	0	IIB
J73953	0	0	32	0	1	0	IIA
J74231	1	0	33	0	1	0	IIA
J74553	1	0	12	1	0	1	IVA
J74654	1	1	2	1	0	1	IVA
J76172	1	1	31	0	1	0	IIA
J76408	1	0	16	1	1	1	IVA
J76997	1	1	45	1	0	1	IVA
J77433	1	1	3	1	0	1	IVA
J77451	1	1	5	1	0	1	IVA
J77548	0	1	54	0	0	0	IIB
J77991	1	0	8	1	0	1	IVA
J78509	1	1	34	0	0	0	IIB
J81791	1	0	23	1	1	1	IVA
J81792	1	1	9	1	0	0	IIB
J83700	1	1	28	0	1	1	IVA
J86005	1	0	12	1	0	1	IIB
J86818	1	1	35	0	0	0	IIB
J86833	1	1	28	0	0	0	IIB
J86839	1	1	28	0	1	1	IVA
J87426	1	1	27	0	1	0	IIA
J89313	0	0	28	0	0	0	IIB
J89548	0	1	45	0	1	0	IIA
J89593	1	1	67	1	0	0	IIB
J90064	1	1	56	1	1	0	IIA
J92323	1	1	13	1	0	1	IVA
J94742	0	0	24	0	0	1	IVA
J95433	1	1	25	0	0	0	IIB
J96539	1	0	30	0	0	1	IVA
J97313	1	0	60	1	0	1	IVA
J97516	1	0	31	0	1	0	IIA
J98081	1	0	24	0	1	0	IIA
