# Supplementary material for: Targeting the CK1α/CBX4 axis for metastasis in osteosarcoma
Source: Nat Commun. 2020 Feb 28;11:1141. doi: 10.1038/s41467-020-14870-4 (PMC7048933; doi:10.1038/s41467-020-14870-4)
Supplement: Supplementary file 5 — Source Data [file 41467_2020_14870_MOESM5_ESM.xlsx]

## Sheet: Figure 1
Fig1G											Uncropped blots for Figure 1A
U2OS-migration
control	FoldChange_vs_Control		shCBX4#1	FoldChange_vs_Control		shCBX4#2	FoldChange_vs_Control
300.2	1		178	0.592938		161	0.536309
220.333	1		170.333	0.773071		128.667	0.583964
309.8	1		174	0.561653		160	0.516462
U2OS-invasion
control	FoldChange_vs_Control		shCBX4#1	FoldChange_vs_Control		shCBX4#2	FoldChange_vs_Control
361.6	1		203.4	0.5625		241	0.666482
428.8	1		199.6	0.465485		270.667	0.631219
473.4	1		196.6	0.415294		230.6	0.487114
Fig1H
U2OS/MTX300-migration
control	FoldChange_vs_Control		shCBX4#1	FoldChange_vs_Control		shCBX4#2	FoldChange_vs_Control				Uncropped blots for Figure 1B
139.4	1		76	0.545194		59.6	0.427547
192.4	1		99.5	0.517152		92.2	0.47921
188.2	1		79.5	0.422423		68	0.361318
U2OS/MTX300-invasion
control	FoldChange_vs_Control		shCBX4#1	FoldChange_vs_Control		shCBX4#2	FoldChange_vs_Control
324.2	1		136.333	0.420522		93	0.28686
327.8	1		161	0.491153		95.3333	0.290828
325.6	1		137	0.420762		63	0.193489
Fig1I
HOS-migration
control	FoldChange_vs_Control		shCBX4#1	FoldChange_vs_Control		shCBX4#2	FoldChange_vs_Control
330.4	1		109.4	0.331114		167.6	0.507264
351.6	1		105.8	0.30091		155.8	0.443117
338.6	1		91.8	0.271116		141.2	0.417011
HOS-invasion
control	FoldChange_vs_Control		shCBX4#1	FoldChange_vs_Control		shCBX4#2	FoldChange_vs_Control
340.6	1		205.6	0.603641		171.6	0.503817
298.2	1		176	0.590208		176.4	0.591549
314.8	1		167.8	0.533037		167.6	0.532402
Fig1J
U2OS-migration											Uncropped blots for Figure 1C
Vector	FoldChange_vs_Vector		CBX4	FoldChange_vs_Vector
101	1		354.6	3.51089
154.25	1		376.6	2.44149
157.667	1		403.2	2.55729
U2OS-invasion
Vector	FoldChange_vs_Vector		CBX4	FoldChange_vs_Vector
140.667			242	1.72038
104.333			208.333	1.99681
122.333			251.25	2.05381
Fig1K
U2OS/MTX300-migration
Vector	FoldChange_vs_Vector		CBX4	FoldChange_vs_Vector
85.5	1		207.8	2.43041
97.6	1		213.2	2.18443
88.8	1		205.8	2.31757
U2OS/MTX300-invasion
Vector	FoldChange_vs_Vector		CBX4	FoldChange_vs_Vector
99	1		292.333	2.95286
146	1		344.667	2.36073
150.75	1		381.333	2.52957
											Uncropped blots for Figure 1D
Fig1L
HOS-migration
Vector	FoldChange_vs_Vector		CBX4	FoldChange_vs_Vector
200.8	1		413.2	2.05777
187.4	1		422.2	2.25293
212.2	1		437.8	2.06315
HOS-invasion
Vector	FoldChange_vs_Vector		CBX4	FoldChange_vs_Vector
182	1		255.4	1.4033
226.8	1		364.4	1.6067
209.2	1		309.4	1.47897
Fig1M
U2OS
control	FoldChange_vs_Control		shCBX4#1	FoldChange_vs_Control		shCBX4#2	FoldChange_vs_Control
7.8125	1		6.6152	0.846745		5.37321	0.687771
7.92156	1		6.30189	0.806642		5.87987	0.742262
7.8125	1		6.21513	0.784584		5.04825	0.646176
U2OS/MTX300											Uncropped blots for Figure 1E
control	FoldChange_vs_Control		shCBX4#1	FoldChange_vs_Control		shCBX4#2	FoldChange_vs_Control
1.73602	1		1.20229	0.692555		1.0911	0.628507
1.72403	1		1.11403	0.646176		1.13744	0.659754
1.82233	1		1.12958	0.619854		1.15331	0.632878
HOS
control	FoldChange_vs_Control		shCBX4#1	FoldChange_vs_Control		shCBX4#2	FoldChange_vs_Control
3.26206	1		2.13729	0.655197		2.1822	0.668964
3.52051	1		2.16713	0.615572		2.33883	0.664343
3.545	1		2.22805	0.628507		2.22805	0.628507
Fig1N
U2OS
Vector	FoldChange_vs_Vector		CBX4	FoldChange_vs_Vector
2.12253	1		3.61948	1.70527
2.07885	1		3.3076	1.59107
2.00803	1		3.35377	1.67018
U2OS/MTX300											Uncropped blots for Figure 1F
Vector	FoldChange_vs_Vector		CBX4	FoldChange_vs_Vector
1.78483	1		3.47204	1.94531
1.87356	1		3.3771	1.8025
1.91293	1		3.49619	1.82766
HOS
Vector	FoldChange_vs_Vector		CBX4	FoldChange_vs_Vector
2.06449			2.52413	1.22264
1.99416			2.47218	1.23971
2.12253			2.63132	1.23971
Fig1P
U2OS/MTX300
Vector	FoldChange_vs_Vector		CBX4	FoldChange_vs_Vector		CDM	FoldChange_vs_Vector
0.949858	1		1.31566	1.38511		0.892414	0.939523
0.930311	1		1.32481	1.42405		0.923884	0.993092
0.923884	1		1.39067	1.50525		0.815516	0.882703				Uncropped blots for Figure 1O
Fig1Q
U2OS/MTX300-migration
Vector	FoldChange_vs_Vector		CBX4	FoldChange_vs_Vector		CDM	FoldChange_vs_Vector
180.2			377.8	1.41604		228.6	0.856822
205.4			351.2	1.70983		212.6	1.03505
266.8			341.667	1.89604		161.4	0.895671
U2OS/MTX300-invasion
Vector	FoldChange_vs_Vector		CBX4	FoldChange_vs_Vector		CDM	FoldChange_vs_Vector
365.4			491	1.34373		299	0.818281
290.2			467.8	1.61199		250.2	0.862164
307.2			489	1.5918		285.8	0.930339

## Sheet: Figure 2
Fig2A												Uncropped blots for Figure 2C
U2OS
control	FoldChange_vs_Control		shCBX4#1	FoldChange_vs_Control		shCBX4#2	FoldChange_vs_Control
2.69922	1		1.02728	0.380585		0.963014	0.356775
2.92025	1		1.48664	0.509082		1.36787	0.46841
2.80973	1		1.25696	0.44736		1.3471	0.479441
U2OS/MTX300
control	FoldChange_vs_Control		shCBX4#1	FoldChange_vs_Control		shCBX4#2	FoldChange_vs_Control
2.10813	1		1.60365	0.760697		1.2984	0.615901
2.37452	1		1.69391	0.713367		1.61403	0.679726
2.42551	1		1.67867	0.692088		1.28791	0.530985
Fig2B
U2OS
Vector	FoldChange_vs_Vector		CBX4	FoldChange_vs_Vector
1.20548	1		2.16898	1.79926
1.17039	1		2.1701	1.85418								Uncropped blots for Figure 2F
1.2607	1		2.10614	1.67062
U2OS/MTX300
Vector	FoldChange_vs_Vector		CBX4	FoldChange_vs_Vector
1.0067	1		2.15412	2.13979
1.01166	1		1.99365	1.97067
1.11387	1		2.27494	2.04237
Fig2D
U2OS
	control			shCBX4#2
IgG	0.236831	0.179484	0.167465	0.334929	0.2836	0.238478
CBX4	4.20448	4.69761	3.95021	0.334929	0.2836	0.238478
H3K27Ac	8.64537	8.2932	10.3527	2.75476	2.85191	2.60616
Pol II	13.4723	11.4076	11.6473	7.42262	6.28507	7.37135
GCN5	6.32033	4.99332	4.46915	0.395021	0.327598	0.260616
Fig2E
U2OS/MTX300												Uncropped blots for Figure 2H
	control			shCBX4#2
IgG	0.448111	0.426888	0.293601	0.23357	0.236831	0.279695
CBX4	6.05477	5.84852	3.93966	0.065607	0.078021	0.085378
H3K27Ac	12.3114	14.7427	8.40896	1.21582	2.2688	0.987552
Pol II	7.02222	6.92555	4.96546	3.76312	2.44855	1.93446
GCN5	14.3013	9.836	13.5298	4.05042	4.2518	4.62057
Fig2G
U2OS
Vector	FoldChange_vs_Vector		CBX4	FoldChange_vs_Vector
2.22805	1		3.87927	1.7411
2.33883	1		3.98833	1.70527
2.4213	1		3.90625	1.61328
Vector+siGCN5#1	FoldChange_vs_Vector		CBX4+siGCN5#1	FoldChange_vs_Vector
0.662404	0.297302		1.64238	0.737135
0.639841	0.273573		1.59746	0.68302
0.724865	0.29937		1.72403	0.712025
Vector+siGCN5#2	FoldChange_vs_Vector		CBX4+siGCN5#2	FoldChange_vs_Vector
1.40035	0.628507		2.32267	1.04247
1.49049	0.63728		2.61314	1.11729
1.43972	0.594604		2.4213	1
Fig2I
U2OS
control	FoldChange_vs_Control		GCN5	FoldChange_vs_Control		shCBX4#2	FoldChange_vs_Control		shCBX4#2+GCN5	FoldChange_vs_Control
22.38	1		29.7585	1.32969		16.04	0.716712		16.6223	0.742728
21.0528	1		27.5821	1.31014		16.4192	0.779904		17.4163	0.827267
21.6393	1		29.3917	1.35825		17.5169	0.809493		16.7129	0.772339		Uncropped blots for Figure 2K
Fig2J
U2OS/MTX300
control	FoldChange_vs_Control		GCN5	FoldChange_vs_Control		shCBX4#2	FoldChange_vs_Control		shCBX4#2+GCN5	FoldChange_vs_Control
24.6472	1		34.2223	1.38849		17.8485	0.72416		18.5274	0.751706
25.6	1		36.0301	1.40743		17.8849	0.698629		20.2933	0.792706
26.2433	1		38.6618	1.47321		18.222	0.694348		23.4775	0.894608
Fig2K
U2OS/MTX300-migration
control	FoldChange_vs_control		shCBX4#2	FoldChange_vs_control		Runx2	FoldChange_vs_control		shCBX4#2+Runx2	FoldChange_vs_control
303.2	1		176.4	0.581794		428.6	1.41359		445	1.46768
330.6	1		152	0.45977		467	1.41258		446.6	1.35088
326.8	1		127.2	0.389229		464.8	1.42228		425.4	1.30171
U2OS/MTX300-invasion
control	FoldChange_vs_control		shCBX4#2	FoldChange_vs_control		Runx2	FoldChange_vs_control		shCBX4#2+Runx2	FoldChange_vs_control
226.4	1		136.4	0.602473		315.8	1.39488		310.6	1.37191
257.4	1		143	0.555556		373.4	1.45066		356	1.38306
257.4	1		119	0.462315		331.8	1.28904		313.2	1.21678
Fig2L
U2OS/MTX300-migration
Vector	FoldChange_vs_Vector		CBX4	FoldChange_vs_Vector		shRunx2#3	FoldChange_vs_Vector		CBX4+shRunx2#3	FoldChange_vs_Vector
228.2	1		322	1.41104		143.4	0.628396		140.6	0.616126		Uncropped blots for Figure 2L
212	1		319.4	1.5066		99.4	0.468868		124.6	0.587736
238.6	1		324.6	1.36044		156.2	0.654652		147.2	0.616932
U2OS/MTX300-invasion
Vector	FoldChange_vs_Vector		CBX4	FoldChange_vs_Vector		shRunx2#3	FoldChange_vs_Vector		CBX4+shRunx2#3	FoldChange_vs_Vector
224	1		340.4	1.51964		116.75	0.521205		128	0.571429
235.8	1		362.2	1.53605		122.5	0.519508		147	0.62341
209.6	1		347.8	1.65935		109	0.520038		118.2	0.563931
Fig2M
U2OS/MTX300-migration
control	FoldChange_vs_control		shCBX4#2	FoldChange_vs_control		shRunx2#3	FoldChange_vs_control		shCBX4#2+shRunx2#3	FoldChange_vs_control
564.6	1		252.2	0.446688		225	0.398512		231.2	0.409493
538.2	1		239.8	0.445559		268	0.497956		216.2	0.401709
512	1		269	0.525391		249.4	0.487109		236.2	0.461328
U2OS/MTX300-invasion
control	FoldChange_vs_control		shCBX4#2	FoldChange_vs_control		shRunx2#3	FoldChange_vs_control		shCBX4#2+shRunx2#3	FoldChange_vs_control
449	1		249.2	0.555011		222	0.494432		268.8	0.598664		Uncropped blots for Figure 2M
468.2	1		268.2	0.572832		289.6	0.618539		267.4	0.571123
487.2	1		244.4	0.501642		270.8	0.555829		209.2	0.429392

## Sheet: Figure 3
Fig3E
	Vector+Flag-CBX4		Myc-CHIP+Flag-CBX4		Myc-H260Q+Flag-CBX4
0h	1		1		1
4h	1.03829		0.775298		0.981908
8h	0.797339		0.336629		0.573423
12h	0.138631		0.0135127		0.159122
Fig3H
	control+Flag-CBX4		siCHIP+Flag-CBX4
0h	1		1
4h	0.917309		0.892032
8h	0.531994		0.717418
12h	0.0879786		0.300784
Fig3K
	Flag-CBX4		Flag-K178A		Flag-K280A		Flag-K178,280A
0h	1		1		1		1
4h	0.800484		0.892349		1.05203		1.08213
8h	0.526465		0.616233		0.960917		0.921578
12h	0.307605		0.436734		0.850895		0.745231
Uncropped blots for Figure 3B							Uncropped blots for Figure 3C						Uncropped blots for Figure 3D
Uncropped blots for Figure 3E													Uncropped blots for Figure 3F
Uncropped blots for Figure 3G						Uncropped blots for Figure 3H									Uncropped blots for Figure 3I
Uncropped blots for Figure 3J												Uncropped blots for Figure 3K

## Sheet: Figure 4
Fig4B
	Myc-CHIP+Flag-CBX4		Myc-CHIP+Flag-T437A
0h	1		1
4h	0.617185		0.899461
8h	0.161893		0.492851
12h	0.0163065		0.218554
Uncropped blots for Figure 4A							Uncropped blots for Figure 4B								Uncropped blots for Figure 4C
Uncropped blots for Figure 4D						Uncropped blots for Figure 4E								Uncropped blots for Figure 4F
Uncropped blots for Figure 4G							Uncropped blots for Figure 4H								Uncropped blots for Figure 4I
Uncropped blots for Figure 4J									Uncropped blots for Figure 4K							Uncropped blots for Figure 4L
Uncropped blots for Figure 4M

## Sheet: Figure 5
Fig5D												Uncropped blots for Figure 5A						Uncropped blots for Figure 5B
U2OS-migration
control	FoldChange_vs_Control		shCK1α#3	FoldChange_vs_Control		shCK1α#4	FoldChange_vs_Control
136.6	1		308.6	2.25915		390.8	2.86091
192.2	1		343.2	1.78564		406.8	2.11655
180	1		327.4	1.81889		392.2	2.17889
U2OS-invasion
control	FoldChange_vs_Control		shCK1α#3	FoldChange_vs_Control		shCK1α#4	FoldChange_vs_Control
234.2	1		400.8	1.71136		402.6	1.71904
188.4	1		388.4	2.06157		383	2.03291
187.2	1		361.4	1.93056		378.4	2.02137
Fig5E
U2OS/MTX300-migration
control	FoldChange_vs_Control		shCK1α#3	FoldChange_vs_Control		shCK1α#4	FoldChange_vs_Control
156	1		263.2	1.68718		279.4	1.79103
152.8	1		302.4	1.97906		283	1.85209
169	1		315.8	1.86864		287.6	1.70178
U2OS/MTX300-invasion
control	FoldChange_vs_Control		shCK1α#3	FoldChange_vs_Control		shCK1α#4	FoldChange_vs_Control
74.3333	1		139.8	1.88072		214.4	2.8843
97.6	1		200.2	2.05123		240	2.45902					Uncropped blots for Figure 5C						Uncropped blots for Figure 5G
83.2	1		230.2	2.76683		248.2	2.98317
Fig5F
HOS-migration
control	FoldChange_vs_Control		shCK1α#3	FoldChange_vs_Control		shCK1α#4	FoldChange_vs_Control
120	1		356.6	2.97167		388.6	3.23833
188	1		456.6	2.42872		463.6	2.46596
165.8	1		371	2.23764		464	2.79855
HOS-invasion
control	FoldChange_vs_Control		shCK1α#3	FoldChange_vs_Control		shCK1α#4	FoldChange_vs_Control
81.4	1		215	2.64128		199.2	2.44717
133.6	1		234	1.7515		283.6	2.12275
113	1		255.2	2.25841		220.6	1.95221
Fig5J
U2OS-migration
Vector	FoldChange_vs_Vector		CK1α	FoldChange_vs_Vector
354.4	1		144.2	0.406885
353	1		147.6	0.41813
401.4	1		111	0.276532
U2OS-invasion
Vector	FoldChange_vs_Vector		CK1α	FoldChange_vs_Vector
342.8	1		121.2	0.353559
437	1		141.4	0.32357								Uncropped blots for Figure 5H						Uncropped blots for Figure 5I
419.6	1		138.6	0.330315
Fig5K
U2OS/MTX300-migration
Vector	FoldChange_vs_Vector		CK1α	FoldChange_vs_Vector
348.8	1		160.2	0.459289
278.6	1		152.2	0.546303
239.6	1		148.4	0.619366
U2OS/MTX300-invasion
Vector	FoldChange_vs_Vector		CK1α	FoldChange_vs_Vector
286.6	1		168	0.586183
275.8	1		125.8	0.456128
249.4	1		136.5	0.547314
Fig5L
HOS-migration
Vector	FoldChange_vs_Vector		CK1α	FoldChange_vs_Vector
419	1		243.2	0.58043
395.2	1		262.6	0.664474
451.4	1		293.6	0.650421
HOS-invasion
Vector	FoldChange_vs_Vector		CK1α	FoldChange_vs_Vector
429.333	1		271.667	0.632764
382	1		223.333	0.584642
385.333	1		243	0.630623								Uncropped blots for Figure 5M
Fig5M
U2OS/MTX300-migration
Vector	FoldChange_vs_Vector		CK1α	FoldChange_vs_Vector		CBX4	FoldChange_vs_Vector		CK1α+CBX4	FoldChange_vs_Vector
277.8	1		203.6	0.732901		461.4	1.66091		455.6	1.64003
251.8	1		194	0.770453		413.2	1.64098		451	1.7911
269.667	1		201.8	0.748331		444.2	1.64722		459.6	1.70433
U2OS/MTX300-invasion
Vector	FoldChange_vs_Vector		CK1α	FoldChange_vs_Vector		CBX4	FoldChange_vs_Vector		CK1α+CBX4	FoldChange_vs_Vector
256.6	1		180.2	0.70226		405	1.57833		447.6	1.74435
270.8	1		182	0.672083		443.8	1.63885		426.4	1.57459
251.6	1		182.2	0.724165		409.8	1.62878		447.2	1.77742

## Sheet: Figure 7
Fig7B
U2OS/MTX300-migration
DMSO	FoldChange_vs_DMSO		PP	FoldChange_vs_DMSO
464	1		141.8	0.305603
439.8	1		168	0.381992
447.4	1		142.4	0.318283
U2OS/MTX300-invasion
DMSO	FoldChange_vs_DMSO		PP	FoldChange_vs_DMSO
318.6	1		158	0.49592
311	1		149	0.4791
268	1		113.2	0.422388
Fig7F
U2OS/MTX300-migration
control	FoldChange_vs_control		shCBX4#2	FoldChange_vs_control		shCBX4#2+WT	FoldChange_vs_control		shCBX4#2+K178,280A	FoldChange_vs_control		shCBX4+T437A	FoldChange_vs_control
356.333	1		179	0.502339		390	1.09448		375	1.05239		363	1.01871
322.333	1		154.75	0.480093		321.333	0.996898		309	0.958635		271.667	0.842813
284.667	1		118	0.41452		281.667	0.989461		257.333	0.903981		253	0.888759
U2OS/MTX300-invasion
control	FoldChange_vs_control		shCBX4#2	FoldChange_vs_control		shCBX4#2+WT	FoldChange_vs_control		shCBX4#2+K178,280A	FoldChange_vs_control		shCBX4+T437A	FoldChange_vs_control
393	1		146	0.371501		388.8	0.989313		352.6	0.897201		366	0.931298
418.6	1		179.75	0.429408		317	0.757286		350.8	0.838032		350.2	0.836598
399.8	1		184.667	0.461898		484.8	1.21261		421.4	1.05403		403.4	1.009
Fig7H
U2OS/MTX300-migration
shCBX4#2+WT+DMSO	FoldChange_vs_control		shCBX4#2+WT+PP	FoldChange		shCBX4#2+K178,280A+DMSO	FoldChange		shCBX4#2+K178,280A+PP	FoldChange		shCBX4+T437A+DMSO	FoldChange		shCBX4+T437A+PP	FoldChange
153.75	1		70.6	0.459187		165.6	1.07707		190.6	1.23967		194.6	1.26569		179	1.16423
238.6	1		87.4	0.366303		209.8	0.879296		197.5	0.827745		226.4	0.948868		187.2	0.784577
259	1		90.4	0.349035		265.2	1.02394		245.8	0.949035		231.8	0.894981		225.5	0.870656
U2OS/MTX300-invasion
shCBX4#2+WT+DMSO	FoldChange_vs_control		shCBX4#2+WT+PP	FoldChange		shCBX4#2+K178,280A+DMSO	FoldChange		shCBX4#2+K178,280A+PP	FoldChange		shCBX4+T437A+DMSO	FoldChange		shCBX4+T437A+PP	FoldChange
347.6	1		177	0.509206		305.8	0.879747		300.2	0.863636		358.8	1.03222		329	0.94649
372.8	1		160	0.429185		307.4	0.824571		294.6	0.790236		297.6	0.798283		294.75	0.790638
358	1		162.6	0.45419		336.8	0.940782		261	0.72905		345.4	0.964804		273.4	0.763687
Fig7J
	control	shCBX4#2	shCBX4#2+WT+NC	shCBX4#2+WT+PP	shCBX4#2+K178,280A+NC	shCBX4#2+K178,280A+PP	shCBX4#2+T437A+NC	shCBX4#2+T437A+PP
1	5.89653	4.52673	6.2071	4.85947	6.62767	6.53504	6.61752	6.00663
2	5.5891	0	5.79064	0	5.44012	5.78104	4.87956	6.16107
3	5.21933	0	5.92711	0	5.49748	4.27163	4.93029	5.60815
4	4.27372	0	4.96526	0	5.65324	3.81842	4.43681	4.64856
5	4.2348	0	4.03145	0	0	0	0	0
6	0	0	0	0	0	0	0	0
Uncropped blots for Figure 7A							Uncropped blots for Figure 7C						Uncropped blots for Figure 7D
Uncropped blots for Figure 7E							Uncropped blots for Figure 7G

## Sheet: Figure S1
FigS1A												Uncropped blots for Figure S1C
CBX2		CBX4		CBX6		CBX7		CBX8
Osteosarcoma	Normal	Osteosarcoma	Normal	Osteosarcoma	Normal	Osteosarcoma	Normal	Osteosarcoma	Normal
2.71589	1.02857	3.61706	1.5008	2.78869	3.4343	1.62761	5.76447	2	-0.51457
4.05572	0.604071	3.76128	1.42223	3.43296	2.77189	0.070389	5.1635	2.17951	-1.51457
0.918386	0.863938	3.61589	1.72247	3.86592	1.87971	4.46858	4.82069	1.926	0.925999
3.45286	0.485427	3.90593	2.27799	2.43296	3.0197	-0.51457	5.29976	3.15218	0
1.8953		4.44029		2.51096		1.80323		2.70266
-0.49411		3.01078		3.58737		4.34341		1.08406
1.61824		3.64731		3.19535		1.60407		1.34483
1.93734		2.9241		3.16511		1.97453		1.53107
0.584963		3.20789		2.53854		1.39506		1.37851
1.15056		4.10518		2.02503		1.86394		1.70929
0.111031		2.9241		2.88166		1.48026		0.863938
1.852		3.96809		3.22033		1.31615		2.15056
2.37851		4.19298		2.61824		2.90689		2.79077
2.85997		3.46205		2.65764		0.713696		3.35614
0.389567		2.46989		3.44493		2.14405		0.925999
-0.21759		3.16511		2.92029		2.44361		1.04963
FigS1D
U2OS-MTT
Days	control			shCBX4 #1			shCBX4 #2
1	0.1414	0.1424	0.1398	0.1369	0.1401	0.1431	0.1341	0.1153	0.103
2	0.2412	0.2298	0.2261	0.2398	0.2588	0.2602	0.2406	0.2329	0.219
3	0.3084	0.3131	0.2952	0.3038	0.2846	0.2864	0.2991	0.2842	0.2604
4	0.3806	0.46	0.4382	0.4045	0.429	0.426	0.3941	0.3774	0.3664
FigS1E
U2OS/MTX300-MTT
Days	control			shCBX4 #1			shCBX4 #2
1	0.3863	0.3908	0.3913	0.4166	0.407	0.3717	0.3453	0.4137	0.3648
2	0.5418	0.5758	0.5799	0.5758	0.5427	0.5513	0.5476	0.5557	0.5572
3	0.6895	0.6997	0.6474	0.6587	0.6613	0.6699	0.6516	0.6361	0.6451
4	1.1264	1.2184	1.117	1.0357	1.2946	1.0524	1.047	1.0252	1.0727
FigS1F
U2OS-MTT
Days	Vector			CBX4
1	1.01798	0.989952	1	0.993575	0.963493	1
2	1.6174	1.74511	1.61898	1.69772	1.65976	1.70006
3	2.85695	3.00899	2.93205	2.46846	2.61945	2.74241
4	4.19725	4.17187	3.98361	4.2903	4.21466	4.20035
5	5.03543	5.71629	5.01983	5.38814	5.17699	5.17085
FigS1G
U2OS/MTX300-MTT
Days	Vector			CBX4
1	1.06352	1	0.993749	0.996675	1	0.994301
2	1.52551	1.62029	1.49728	1.60627	1.4151	1.42721
3	2.39363	2.61444	2.33737	2.59463	2.79957	2.53455
4	3.60516	3.62694	3.42992	4.06459	4.07552	4.05367
5	5.75318	6.54104	6.05586	6.11209	6.76348	6.44835

## Sheet: Figure S2
FigS2G										Uncropped blots for Figure S2A						Uncropped blots for Figure S2B
U2OS-migration
control	FoldChange_vs_Control		shRunx2#2	FoldChange_vs_Control		shRunx2#3	FoldChange_vs_Control
228.8			92	0.402098		107	0.467657
203.6			94	0.46169		87.8	0.431238
226			82.25	0.363938		82.8	0.366372
U2OS-invasion
control	FoldChange_vs_Control		shRunx2#2	FoldChange_vs_Control		shRunx2#3	FoldChange_vs_Control
209.4			93.6	0.446991		137.2	0.655205
254			129.2	0.508661		135.6	0.533858
245			115.2	0.470204		126.2	0.515102
FigS2H
U2OS/MTX300-migration
control	FoldChange_vs_Control		shRunx2#2	FoldChange_vs_Control		shRunx2#3	FoldChange_vs_Control
542.6			219.4	0.44377		175.6	0.323627			Uncropped blots for Figure S2C						Uncropped blots for Figure S2D
494.4			277.8	0.511979		162	0.32767
519.4			244.4	0.470543		161.4	0.310743
U2OS/MTX300-invasion
control	FoldChange_vs_Control		shRunx2#2	FoldChange_vs_Control		shRunx2#3	FoldChange_vs_Control
291			146.4	0.503093		102	0.350515
356.8			163.8	0.459081		103.8	0.290919
329.2			148.8	0.452005		109.5	0.332625
FigS2I
HOS-migration
control	FoldChange_vs_Control		shRunx2#2	FoldChange_vs_Control		shRunx2#3	FoldChange_vs_Control
658			285	0.433131		228.6	0.347416
631.2			303.8	0.481305		222	0.351711
652.6			236.2	0.361937		209.8	0.321483
HOS-invasion
control	FoldChange_vs_Control		shRunx2#2	FoldChange_vs_Control		shRunx2#3	FoldChange_vs_Control			Uncropped blots for Figure S2E						Uncropped blots for Figure S2F
696			330.8	0.475287		224.4	0.322414
682.4			362	0.530481		244	0.357562
646.5			302.8	0.468368		276	0.426914
FigS2J
U2OS-migration
Vector	FoldChange_vs_Vector		Runx2	FoldChange_vs_Vector
148.4			315.6	2.12668
151			287.6	1.90464
161.6			288.2	1.78342
U2OS-invasion
Vector	FoldChange_vs_Vector		Runx2	FoldChange_vs_Vector
165.8			250.6	1.51146
111.8			172	1.53846
122.4			249.8	2.04085
FigS2K
U2OS/MTX300-migration
Vector	FoldChange_vs_Vector		Runx2	FoldChange_vs_Vector
190.2			402.2	2.11462
153.2			303.6	1.98172
165.6			337.8	2.03986
U2OS/MTX300-invasion
Vector	FoldChange_vs_Vector		Runx2	FoldChange_vs_Vector
144			306.8	2.13056
187.4			359.6	1.91889
189.8			318	1.67545
FigS2L
HOS-migration
Vector	FoldChange_vs_Vector		Runx2	FoldChange_vs_Vector
210.6			311.6	1.47958
169.8			304.2	1.79152
199.2			293.2	1.47189
HOS-invasion
Vector	FoldChange_vs_Vector		Runx2	FoldChange_vs_Vector
122.4			327.2	2.6732
170.2			361.8	2.12573
181.4			386.2	2.129
FigS2N
	Vector	Runx2
1	4.8109	5.935
2	4.72346	6.08458
3	3.80611	5.72656
4	0	5.25888
5	0	5.09899
6	0	3.88281

## Sheet: Figure S3
FigS3A
	control			shCBX4#2			siRing1b#2			siRing1b#2+shCBX4#2
Ring1b	1	1	1	0.870551	0.876606	0.907519	0.176777	0.161544	0.186856	0.128514	0.146604	0.142595
Runx2	1	1	1	0.598739	0.486327	0.624165	1.04972	0.939523	0.952638	0.570382	0.582367	0.61132
FigS3B
	NC			siCBX2#1			siCBX2#2
U2OS	1	1	1	1.00696	0.907519	0.926588	1.06437	0.959264	1.03527
U2OS/MTX300	1	1	1	0.946058	1	0.888843	1.21419	1.32869	1.1487
HOS	1	1	1	1.02811	1.13288	0.82932	1.3566	1.53687	1.09429
FigS3C
	NC			siCBX6#1			siCBX6#2
U2OS	1	1	1	1.07177	0.888843	0.965936	1.33793	1.12506	1
U2OS/MTX300	1	1	1	1.3566	1.07923	1.23971	1.26576	1.10957	1.23971
HOS	1	1	1	1.18921	1.24833	1.16473	1.11729	0.946058	0.993092
FigS3D
	NC			siRing1a#1			siRing1a#2
U2OS	1	1	1	1.47427	1.45397	1.53687	1.30134	1.28343	1.02811
U2OS/MTX300	1	1	1	1.50525	1.3566	1.40444	1.08674	1.07177	1.06437
HOS	1	1	1	1.28343	1.28343	1.36604	0.939523	0.920188	1.03527
FigS3E
	NC			siRing1b#1			siRing1b#2
U2OS	1	1	1	0.80107	0.752623	0.795536	1.04247	1.02811	1.04247
U2OS/MTX300	1	1	1	0.812252	0.790041	0.858565	1.07177	1.15669	1.08674
HOS	1	1	1	0.790041	0.702222	0.721965	0.668964	0.650671	0.692555

## Sheet: Figure S4
FigS4B											Uncropped blots for Figure S4D
	HDAC1			HDAC2			HDAC3
U2OS/MTX300	36.1465	36.3979	40.6669	117.44	116.629	135.842	30.1855	29.977	33.4929
U2OS	55.9391	55.5527	57.1145	184.284	178.006	192.109	42.6888	40.386	40.6669
HOS	102.238	109.576	108.067	339.151	371.131	363.493	68.8691	75.363	74.3254
FigS4C
Vector	HDAC1	HDAC2	HDAC3
1	0.965385	0.884819	1.01195
1	1.12511	0.925828	1.07104
1	0.991472	0.971216	1.10025
FigS4G
Vector	GCN5	P300	CBP
1	2.10991	0.585538	0.502822
1	2.04371	0.615182	0.462252
1	2.18412	0.574622	0.443592
											Uncropped blots for Figure S4E
											Uncropped blots for Figure S4F

[truncated: 6 more sheets: Figure S5, Figure S6, Figure S7, Figure S8, Figure S9, FigureS10]
